# Supplementary material for: Incursion of Novel Highly Pathogenic Avian Influenza A(H5N8) Virus, the Netherlands, October 2020
Source: Emerg Infect Dis. 2021 Jun;27(6):1750–3. doi: 10.3201/eid2706.204464 (PMC8153856; doi:10.3201/eid2706.204464)
Supplement: Appendix 2 — Authors and submitting laboratories who provided sequences from the GISAID EpiFlu Database used in study of incursion of novel highly pathogenic avian influenza A(H5N8) virus, the Netherlands, October 2020. [file 20-4464-Techapp-s2.xlsx]

## Sheet: Appendix 2 Table
Article DOI: https://doi.org/10.3201/eid2706.204464
Incursion of Novel Highly Pathogenic Avian Influenza A(H5N8) Virus, the Netherlands, October 2020
Appendix 2 Table. Incursion of novel highly pathogenic avian influenza A(H5N8) virus, the Netherlands, October 2020. We gratefully acknowledge the authors, originating and submitting laboratories of the sequences from GISAID’s EpiFlu™ Database on which this research is based. The list is detailed below.
Isolate_Id	Isolate_Name	Subtype	Location	Host	Submitting_Lab	Authors	Originating_Lab	Collection_Date	Update_Date	Submission_Date
EPI_ISL_224704	A/Bar-headed Goose/Qinghai/BTY1-B/2016	A / H5N8	Asia / China / Qinghai Province	Anser indicus	Wuhan Institute of Virology		State Key Laboratory of Virology and Wuhan Institute of Virology, Chinese Academy of Sciences	2016-05-09	2016-07-12	2016-07-12
EPI_ISL_224732	A/Bar-headed Goose/Qinghai/BTY14-LU/2016	A / H5N8	Asia / China / Qinghai Province	Anser indicus	Wuhan Institute of Virology		State Key Laboratory of Virology and Wuhan Institute of Virology, Chinese Academy of Sciences	2016-05-14	2016-07-12	2016-07-12
EPI_ISL_224742	A/Brown-headed Gull/Qinghai/ZTO1-B/2016	A / H5N8	Asia / China / Qinghai Province	Larus brunnicephalus	Wuhan Institute of Virology		State Key Laboratory of Virology and Wuhan Institute of Virology, Chinese Academy of Sciences	2016-05-01	2016-07-12	2016-07-12
EPI_ISL_230820	A/great crested grebe/Tyva/34/2016	A / H5N8	Europe / Russian Federation / Tyva Republic	Other avian	WHO National Influenza Centre Russian Federation	Fadeev,Artem; Komissarov,Andrey; Egorova,Anna; Sintsova,Ksenia; Musaeva,Tamila; Susloparov,Ivan; Marchenko,Vasiliy; Ryzhikov,Aleksandr	State Research Center of Virology and Biotechnology (VECTOR)	2016-05-25	2016-08-13	2016-08-08
EPI_ISL_237553	A/duck/India/10CA01/2016	A / H5N8	Asia / India / National Capital Territory of Delhi	Duck	ICAR-National Institute of High Security Animal Diseases	Nagarajan, Shanmugasundaram; Tripathi, Sushil; Kumar, Manoj; Murugkar, Harshad V; Tosh, Chakradhar; Singh, Vijendra Pal	ICAR-National Institute of High Security Animal Diseases	2016-10-17	2016-11-10	2016-11-10
EPI_ISL_237554	A/painted stork/India/10CA03/2016	A / H5N8	Asia / India / Madhya Pradesh / Gwalior	Other avian	ICAR-National Institute of High Security Animal Diseases	'Nagarajan, Shanmugasundaram; Shukla, Shweta; Kumar, Manoj; Murugkar, H. V.; Tosh, Chakradhar; Singh, Vijendra Pal	ICAR-National Institute of High Security Animal Diseases	2016-10-20	2016-11-10	2016-11-10
EPI_ISL_237921	A/wild duck/Poland/82A/2016	A / H5N8	Europe / Poland / West Pomeranian Voivodeship	Duck	National Veterinary Research Institut Poland, PIWet-PIB	Świętoń, E.; Śmietanka, K.		2016-11-02	2016-11-18	2016-11-16
EPI_ISL_240104	A/chicken/Poland/79A/2016	A / H5N8	Europe / Poland / Subcarpathian Voivodeship	Gallus gallus	National Veterinary Research Institut Poland, PIWet-PIB	E. Swieton, K. Smietanka		2016-12-17	2017-01-02	2017-01-02
EPI_ISL_240677	A/domestic duck/Siberia/103/2016	A / H5N8	Europe / Russian Federation / Novosibirsk Oblast	Duck	Research Institute of Experimental and Clinical Medicine	Sharshov, K.A.; Kurskaya, O.G.; Alexeev, A.Y.; Sobolev, I.A.; Alikina, T.Y.; Kabilov, M.R.; Shestopalov, A.M.	Research Institute of Experimental and Clinical Medicine	2016-10-04	2019-01-25	2017-01-08
EPI_ISL_247713	A/tufted duck/Denmark/17740-1/2016	A / H5N8	Europe / Denmark / Region Hovedstaden / Kobenhavns Kommune / Christiania	Aythya fuligula	Animal and Plant Health Agency (APHA)	Hjulsager,CK; Krog,JS; Larsen,LE; Kvisgaard,LK; Essen,S	Technical University of Denmark	2016-11-08	2017-02-11	2017-02-11
EPI_ISL_247720	A/chicken/Voronezh/20/2017	A / H5N8	Europe / Russian Federation / Voronezh Oblast	Gallus gallus	State Research Center of Virology and Biotechnology (VECTOR)	Ivan,Susloparov; Natalya,Goncharova; Natalya,Kolosova; Vasiliy,Marchenko; Alexander,Ryzhikov		2017-01-06	2017-02-11	2017-02-11
EPI_ISL_247722	A/goose/Krasnodar/3144/2017	A / H5N8	Europe / Russian Federation / Krasnodar Krai	Anser anser	State Research Center of Virology and Biotechnology (VECTOR)	Ivan,Susloparov; Natalya,Goncharova; Natalya,Kolosova; Vasiliy,Marchenko; Alexander,Ryzhikov		2017-01-06	2017-02-11	2017-02-11
EPI_ISL_247723	A/mute swan/Krasnodar/25/2017	A / H5N8	Europe / Russian Federation / Krasnodar Krai	Cygnus olor	State Research Center of Virology and Biotechnology (VECTOR)	Ivan,Susloparov; Natalya,Goncharova; Natalya,Kolosova; Vasiliy,Marchenko; Alexander,Ryzhikov		2017-01-06	2017-02-17	2017-02-11
EPI_ISL_247724	A/wild duck/Tatarstan/3059/2016	A / H5N8	Europe / Russian Federation / Republic of Tatarstan	Duck	State Research Center of Virology and Biotechnology (VECTOR)	Ivan,Susloparov; Natalya,Goncharova; Natalya,Kolosova; Vasiliy,Marchenko; Alexander,Ryzhikov		2016-10-02	2017-02-12	2017-02-12
EPI_ISL_247725	A/chicken/Kalmykia/2643/2016	A / H5N8	Europe / Russian Federation / Republic of Kalmykia	Gallus gallus	State Research Center of Virology and Biotechnology (VECTOR)	Ivan,Susloparov; Natalya,Goncharova; Natalya,Kolosova; Vasiliy,Marchenko; Alexander,Ryzhikov		2016-11-21	2017-02-12	2017-02-12
EPI_ISL_255181	A/swan/Italy/17VIR537-2/2017	A / H5N8	Europe / Italy / Udine	Swan	Istituto Zooprofilattico Sperimentale Delle Venezie	Zecchin, B.; Fusaro, A.; Milani, A.; Schivo, A.; Salviato, A.; Zamperin, G.; Marciano, S.; Ormelli, S.; Terregino, C.; Monne, I.	Istituto Zooprofilattico Sperimentale Delle Venezie	2017-01-19	2017-03-13	2017-03-13
EPI_ISL_255182	A/turkey/Italy/17VIR538-1/2017	A / H5N8	Europe / Italy / Venezia	Turkey	Istituto Zooprofilattico Sperimentale Delle Venezie	Zecchin, B.; Fusaro, A.; Milani, A.; Schivo, A.; Salviato, A.; Zamperin, G.; Marciano, S.; Ormelli, S.; Terregino, C.; Monne, I.	Istituto Zooprofilattico Sperimentale Delle Venezie	2017-01-20	2017-03-13	2017-03-13
EPI_ISL_255194	A/Goose/Hungary/1030/2017	A / H5N8	Europe / Hungary / Csongrad megye	Avian	Danam.Vet.Molbiol	Adam, Dan	Danam.Vet.Molbiol	2017-01-11	2017-03-22	2017-03-13
EPI_ISL_255206	A/Peregrine_falcon/Hungary/4882/2017	A / H5N8	Europe / Hungary / Gyor-Moson-Sopron	Falco peregrinus	Danam.Vet.Molbiol	Adam, Dan	Danam.Vet.Molbiol	2017-02-07	2017-03-14	2017-03-13
EPI_ISL_255212	A/Greylag_goose/Hungary/320/2017	A / H5N8	Europe / Hungary / Somogy megye / Somogy	Anser anser	Danam.Vet.Molbiol	Adam, Dan	Danam.Vet.Molbiol	2017-01-04	2017-03-22	2017-03-13
EPI_ISL_255220	A/Mallard/Hungary/1574a/2017	A / H5N8	Europe / Hungary / Somogy megye / Somogy	Anas platyrhynchos	Danam.Vet.Molbiol	Adam, Dan	Danam.Vet.Molbiol	2017-01-14	2017-03-22	2017-03-13
EPI_ISL_266536	A/chicken/Belgium/807/2017	A / H5N8	Europe / Belgium	Gallus gallus		Steensels,M.; Lambrecht,B.; Vandenbussche,F.; Van Borm,S.		2017-02-01		2017-05-10
EPI_ISL_266537	A/peacock/Belgium/1017/2017	A / H5N8	Europe / Belgium	Pavo cristatus		Steensels,M.; Lambrecht,B.; Vandenbussche,F.; Van Borm,S.		2017-02-08		2017-05-10
EPI_ISL_266820	A/Bean goose/Hubei/CH-i122/2017_H5N8	A / H5N8	Asia / China / Hubei Province	Anser fabalis	Wuhan Institute of Virology			2017-02-24	2017-07-22	2017-06-13
EPI_ISL_268513	A/duck/Egypt/F446/2017	A / H5N8	Africa / Egypt / Cairo	Duck	Animal Health Research Institute	'Nahed,Yehia; Mahmoud,Naguib; Naglaa,Hagag; Mohamed,El-Husseiny; Zainab,Mosaad; Mohamed,Hassan; AbdelSatar,Arafa'	National Laboratory for Veterinary Quality Control on Poultry production- Animal Health Research Inistitute	2017-04-06	2017-06-29	2017-06-29
EPI_ISL_268622	A/Ch/NL-Abbega/X16015736/2016	A / H5N8	Europe / Netherlands / Provincie Friesland / Abbega	Gallus gallus	Wageningen Bioveterinary Research	Beerens, Nancy; Heutink, Rene; Harders, Frank; Verschuren-Pritz, Sylvia; Bossers, Alex; Koch, Guus; Bergervoet, Saskia	Wageningen Bioveterinary Research	2016-12-12	2017-07-04	2017-07-04
EPI_ISL_268623	A/Ch/NL-Boven Leeuwen/16016151-006-010/2016	A / H5N8	Europe / Netherlands / Provincie Gelderland / Boven Leeuwen	Gallus gallus	Wageningen Bioveterinary Research	Beerens, Nancy; Heutink, Rene; Harders, Frank; Verschuren-Pritz, Sylvia; Bossers, Alex; Koch, Guus; Bergervoet, Saskia	Wageningen Bioveterinary Research	2016-12-19	2017-07-04	2017-07-04
EPI_ISL_268636	A/Eur_Wig/NL-De Waal (Texel)/16014891-003/2016	A / H5N8	Europe / Netherlands / Provincie Noord-Holland / De Waal (Texel)	Anas penelope	Wageningen Bioveterinary Research	Beerens, Nancy; Heutink, Rene; Harders, Frank; Verschuren-Pritz, Sylvia; Bossers, Alex; Koch, Guus; Bergervoet, Saskia	Wageningen Bioveterinary Research	2016-11-27	2017-07-04	2017-07-04
EPI_ISL_268638	A/Eur_Wig/NL-Drieborg (Dollard)/16015513-001/2016	A / H5N8	Europe / Netherlands / Provincie Groningen / Drieborg (Dollard)	Anas penelope	Wageningen Bioveterinary Research	Beerens, Nancy; Heutink, Rene; Harders, Frank; Verschuren-Pritz, Sylvia; Bossers, Alex; Koch, Guus; Bergervoet, Saskia	Wageningen Bioveterinary Research	2016-12-06	2017-07-04	2017-07-04
EPI_ISL_268642	A/Eur_Wig/NL-Greonterp/16015653-001/2016	A / H5N8	Europe / Netherlands / Provincie Friesland / Greonterp	Anas penelope	Wageningen Bioveterinary Research	Beerens, Nancy; Heutink, Rene; Harders, Frank; Verschuren-Pritz, Sylvia; Bossers, Alex; Koch, Guus; Bergervoet, Saskia	Wageningen Bioveterinary Research	2016-12-08	2017-07-04	2017-07-04
EPI_ISL_268652	A/Eur_Wig/NL-Zoeterwoude/16015702-010/2016	A / H5N8	Europe / Netherlands / South Holland / Gemeente Zoeterwoude	Anas penelope	Wageningen Bioveterinary Research	Beerens, Nancy; Heutink, Rene; Harders, Frank; Verschuren-Pritz, Sylvia; Bossers, Alex; Koch, Guus; Bergervoet, Saskia	Wageningen Bioveterinary Research	2016-12-10	2017-07-04	2017-07-04
EPI_ISL_268679	A/T_Dk/NL-Zeewolde/16013976-006/2016	A / H5N8	Europe / Netherlands / Provincie Flevoland / Gemeente Zeewolde	Aythya fuligula	Wageningen Bioveterinary Research	Beerens, Nancy; Heutink, Rene; Harders, Frank; Verschuren-Pritz, Sylvia; Bossers, Alex; Koch, Guus; Bergervoet, Saskia	Wageningen Bioveterinary Research	2016-11-09	2017-07-04	2017-07-04
EPI_ISL_268968	A/chicken/Czech Republic/1689-17/2017 (H5N8)	A / H5N8	Europe / Czech Republic / Pardubicky kraj / Okres Usti nad Orlici / Koldín-Hradiště	Gallus gallus	State Veterinary Institute Prague	Nagy,A	State Veterinary Institute Prague	2017-01-04	2017-07-06	2017-07-06
EPI_ISL_271714	A/Mulard_duck/Hungary/59163/2016	A / H5N8	Europe / Hungary / Bacs-Kiskun	Anas sp.	Danam.Vet.Molbiol	Adam, Dan	National Food Chain Safety Office Veterinary Diagnostic Directorate Laboratory for Molecular Biology	2016-11-24	2018-02-01	2017-07-26
EPI_ISL_275288	A/chicken/Tatarstan/88/2017	A / H5N8	Europe / Russian Federation / Republic of Tatarstan	Gallus gallus	State Research Center of Virology and Biotechnology (VECTOR)	Ivan,Susloparov; Natalya,Goncharova; Natalya,Kolosova; Vasiliy,Marchenko; Alexander,Ryzhikov		2017-05-08	2017-08-22	2017-08-22
EPI_ISL_278200	A/Brahma chicken/Belgium/6153/2017	A / H5N8	Europe / Belgium	Gallus gallus		Steensels,M.; Lambrecht,B.; Vandenbussche,F.; Van Borm,S.		2017-06-15		2017-07-03
EPI_ISL_284004	A/Chicken/South_Africa/S2017/08_0336_P3/2017	A / H5N8	Africa / South Africa / Province of the Western Cape	Gallus gallus domesticus	National Institute for Communicable Diseases		Western Cape Provincial Veterinary Laboratory	2017-08-21	2018-02-27	2017-11-13
EPI_ISL_284683	A/Ostrich/South_Africa/S2017/08_0268_P2/2017	A / H5N8	Africa / South Africa / Province of the Western Cape	Ostrich	National Institute for Communicable Diseases		Western Cape Provincial Veterinary Laboratory	2017-08-16	2018-02-27	2017-11-20
EPI_ISL_285512	A/Chicken/South_Africa/S2017/08_0336_P1/2017	A / H5N8	Africa / South Africa / Province of the Western Cape	Gallus gallus domesticus	National Institute for Communicable Diseases		Western Cape Provincial Veterinary Laboratory	2017-08-21	2018-01-10	2017-11-21
EPI_ISL_287800	A/spoonbill/Taiwan/DB645/2017	A / H5N6	Asia / Taiwan	Other avian	Animal Health Research Institute	Yu-Ju,Lin; Li-Hsuan,Chen; Wan-Chen,Li; Yen-Ping,Chen; Yu-Pin,Liu; Fan,Lee; Wen-Jane,Tu		2017-12-01	2017-12-12	2017-12-12
EPI_ISL_287906	A/Duck/Netherlands/17017236-001-005/2017	A / H5N6	Europe / Netherlands / Provincie Flevoland / Gemeente Dronten / Biddinghuizen	Duck	Wageningen Bioveterinary Research	Beerens, Nancy; Heutink, Rene; Harders, Frank; Verschuren-Pritz, Sylvia; Bossers, Alex; Koch, Guus; Bergervoet, Saskia	Wageningen Bioveterinary Research	2017-12-07	2017-12-12	2017-12-12
EPI_ISL_287907	A/Duck/Netherlands/17017237-001-005/2017	A / H5N6	Europe / Netherlands / Provincie Flevoland / Gemeente Dronten / Biddinghuizen	Duck	Wageningen Bioveterinary Research	Beerens, Nancy; Heutink, Rene; Harders, Frank; Verschuren-Pritz, Sylvia; Bossers, Alex; Koch, Guus; Bergervoet, Saskia	Wageningen Bioveterinary Research	2017-12-07	2017-12-12	2017-12-12
EPI_ISL_288362	A/chicken/Greece/39_2017/2017	A / H5N6	Europe / Greece	Gallus gallus domesticus	Animal and Plant Health Agency (APHA)	Seekings, James; Ellis, Richard; Brookes, Sharon M; Reid, Stephen; Lewis, Nicola; Brown, Ian H; Dovas, C; Georgiades, D	Thessalonica Veterinary Centre (TVC)	2017-02-06	2017-12-14	2017-12-14
EPI_ISL_288364	A/chicken/Greece/39_2017b/2017	A / H5N6	Europe / Greece	Gallus gallus domesticus	Animal and Plant Health Agency (APHA)	Seekings, James; Ellis, Richard; Brookes, Sharon M; Essen, Stephen; Lewis, Nicola; Brown, Ian H; Dovas, C; Georgiades, D	Thessalonica Veterinary Centre (TVC)	2017-02-06	2017-12-14	2017-12-14
EPI_ISL_288409	A/Mute Swan/Netherlands/17017367-012/2017	A / H5N6	Europe / Netherlands / Provincie Gelderland / Hulshorst	Cygnus olor	Wageningen Bioveterinary Research	Beerens, Nancy; Heutink, Rene; Harders, Frank; Verschuren-Pritz, Sylvia; Bossers, Alex; Koch, Guus; Bergervoet, Saskia	Wageningen Bioveterinary Research	2017-12-09	2017-12-14	2017-12-14
EPI_ISL_288410	A/Mute Swan/Netherlands/17017377-001/2017	A / H5N6	Europe / Netherlands / Provincie Gelderland / Gemeente Elburg	Cygnus olor	Wageningen Bioveterinary Research	Beerens, Nancy; Heutink, Rene; Harders, Frank; Verschuren-Pritz, Sylvia; Bossers, Alex; Koch, Guus; Bergervoet, Saskia	Wageningen Bioveterinary Research	2017-12-09	2017-12-14	2017-12-14
EPI_ISL_288412	A/Tufted Duck/Netherlands/17017367-007/2017	A / H5N6	Europe / Netherlands / Provincie Gelderland / Hulshorst	Aythya fuligula	Wageningen Bioveterinary Research	Beerens, Nancy; Heutink, Rene; Harders, Frank; Verschuren-Pritz, Sylvia; Bossers, Alex; Koch, Guus; Bergervoet, Saskia	Wageningen Bioveterinary Research	2017-12-09	2017-12-14	2017-12-14
EPI_ISL_288438	A/chicken/Korea/Gunsan/2017	A / H5N8	Asia / Korea, Republic of / Jeollabuk-do	Gallus gallus domesticus	Animal and Plant Quarantine Agency (S-2145)		Animal and Plant Quarantine Agency (O-2144)	2017-06-03	2017-12-17	2017-12-17
EPI_ISL_289173	A/mute swan/Shimane/3211A001/2017	A / H5N6	Asia / Japan / Shimane	Cygnus olor		Soda,K.; Ito,H.; Usui,T.; Ozaki,H.; Murase,T.; Yamaguchi,T.; Ito,T.		2017-11-05		2017-11-19
EPI_ISL_292334	A/Bar-headed Goose/Qinghai/B655/2017	A / H5N8	Asia / China / Qinghai Province	Anser indicus	Wuhan Institute of Virology		Wuhan Institute of Virology, CAS	2017-05-17	2018-01-22	2018-01-22
EPI_ISL_297235	A/chicken/Rostov-on-Don/1598/2017	A / H5N8	Europe / Russian Federation / Rostov Oblast	Gallus gallus domesticus	State Research Center of Virology and Biotechnology (VECTOR)	Ivan,Susloparov; Natalya,Goncharova; Natalya,Kolosova; Vasiliy,Marchenko; Alexander,Ryzhikov		2017-11-17	2018-02-09	2018-02-07
EPI_ISL_298648	A/great egret/Israel/1088/2016	A / H5N8	Asia / Israel	Other avian		Shkoda,I.; Lapin,K.; Simanov,L.; Lublin,A.		2016-12-25		2017-05-28
EPI_ISL_298649	A/turkey/Israel/184/2017	A / H5N8	Asia / Israel	Turkey		Shkoda,I.; Lapin,K.; Simanov,L.; Lublin,A.		2017-02-05		2017-05-28
EPI_ISL_304404	A/Fujian-Sanyuan/21099/2017	A / H5N6	Asia / China / Fujian Province	Human	WHO Chinese National Influenza Center		Fujian Provincial Center for Disease Control and Prevention	2017-12-25	2018-03-20	2018-03-20
EPI_ISL_308783	A/jungle crow/Hyogo/2803E022/2018	A / H5N6	Asia / Japan / Hyogo	Corvus macrorhynchos		Soda,K.; Ito,H.; Ozaki,H.; Usui,T.; Murase,T.; Yamaguchi,T.; Ito,T.		2018-03-06		2018-04-05
EPI_ISL_309195	A/Cygnus olor/Belgium/2967/2017	A / H5N8	Europe / Belgium	Cygnus olor		Van Borm,S.; Vandenbussche,F.; Mathijs,E.; Lambrecht,B.; Steensels,M.		2017-03-21		2018-03-23
EPI_ISL_309197	A/Brahma chicken/Belgium/6153/2017	A / H5N8	Europe / Belgium	Chicken		Van Borm,S.; Vandenbussche,F.; Mathijs,E.; Lambrecht,B.; Steensels,M.		2017-06-15		2018-03-23
EPI_ISL_316531	A/pheasant/Italy/17VIR7065-21/2017	A / H5N8	Europe / Italy / Lodi	Pheasant	Istituto Zooprofilattico Sperimentale Delle Venezie	Mulatti, P.; Fusaro, A.; Scolamacchia, F.; Zecchin, B.; Azzolini, A.; Zamperin, G.; Milani, A.; Salviato, A.; Schivo, A.; Terregino, C.; Bonfanti, L.; Monne, I.; Marangon, S.	Istituto Zooprofilattico Sperimentale Delle Venezie	2017-08-19	2018-07-26	2018-07-26
EPI_ISL_316539	A/turkey/Italy/17VIR8275-3/2017	A / H5N8	Europe / Italy / Verona	Turkey	Istituto Zooprofilattico Sperimentale Delle Venezie	Mulatti, P.; Fusaro, A.; Scolamacchia, F.; Zecchin, B.; Azzolini, A.; Zamperin, G.; Milani, A.; Salviato, A.; Schivo, A.; Terregino, C.; Bonfanti, L.; Monne, I.; Marangon, S.	Istituto Zooprofilattico Sperimentale Delle Venezie	2017-09-26	2018-07-26	2018-07-26
EPI_ISL_316553	A/chicken/Italy/17VIR9113/2017	A / H5N8	Europe / Italy / Padova	Chicken	Istituto Zooprofilattico Sperimentale Delle Venezie	Mulatti, P.; Fusaro, A.; Scolamacchia, F.; Zecchin, B.; Azzolini, A.; Zamperin, G.; Milani, A.; Salviato, A.; Schivo, A.; Terregino, C.; Bonfanti, L.; Monne, I.; Marangon, S.	Istituto Zooprofilattico Sperimentale Delle Venezie	2017-10-16	2018-07-26	2018-07-26
EPI_ISL_316581	A/duck/Italy/17VIR10767-13/2017	A / H5N8	Europe / Italy / Treviso	Duck	Istituto Zooprofilattico Sperimentale Delle Venezie	Mulatti, P.; Fusaro, A.; Scolamacchia, F.; Zecchin, B.; Azzolini, A.; Zamperin, G.; Milani, A.; Salviato, A.; Schivo, A.; Terregino, C.; Bonfanti, L.; Monne, I.; Marangon, S.	Istituto Zooprofilattico Sperimentale Delle Venezie	2017-12-01	2018-07-26	2018-07-26
EPI_ISL_316582	A/turkey/Italy/17VIR10983-22/2017	A / H5N8	Europe / Italy / Ravenna	Turkey	Istituto Zooprofilattico Sperimentale Delle Venezie	Mulatti, P.; Fusaro, A.; Scolamacchia, F.; Zecchin, B.; Azzolini, A.; Zamperin, G.; Milani, A.; Salviato, A.; Schivo, A.; Terregino, C.; Bonfanti, L.; Monne, I.; Marangon, S.	Istituto Zooprofilattico Sperimentale Delle Venezie	2017-12-11	2018-07-26	2018-07-26
EPI_ISL_320607	A/chicken/Kursk/284/2018	A / H5N8	Europe / Russian Federation / Kursk Oblast	Gallus gallus domesticus	State Research Center of Virology and Biotechnology (VECTOR)	Alexey,Danilenko; Vasiliy,Marchenko; Ivan,Susloparov; Natalya,Goncharova; Natalya,Kolosova; Juliya, Bulanovich; Alexander,Ryzhikov		2018-06-11	2018-08-20	2018-08-20
EPI_ISL_322179	A/domestic duck/Germany-MV/AR613-L02727/2018	A / H5N6	Europe / Germany / Mecklenburg-Vorpommern / Nordwestmecklenburg	Anas platyrhynchos	Friedrich-Loeffler-Institut			2018-08-31	2018-09-07	2018-09-07
EPI_ISL_332430	A/Chicken/Netherlands/18003041-001-005/2018	A / H5N6	Europe / Netherlands / Oldekerk	Gallus gallus	Wageningen Bioveterinary Research	Beerens, Nancy; Heutink, Rene; Harders, Frank; Verschuren-Pritz, Sylvia; Bossers, Alex; Koch, Guus; Bergervoet, Saskia	Wageningen Bioveterinary Research	2018-02-25	2018-12-11	2018-12-11
EPI_ISL_332804	A/duck/Bangladesh/19D857/2017	A / H5N6	Asia / Bangladesh	Avian	Centers for Disease Control and Prevention	Yang, G.; Chowdury, S; Hodges, E; Rahman, M.Z.; Jang, Y.; Hossain, M.E.; Jones, J.; Stark, T.; Di, H.; Cook, P.W.; Ghosh, S.; Azziz-Baumgartner, E.; Barnes, J.; Wentworth, D.; Kennedy, E.; Davis, C.T.	icddr,b International Centre for Diarrhoeal Disease Research, Bangladesh	2017-05-03	2018-12-18	2018-12-18
EPI_ISL_333133	A/duck/Bangladesh/19D770/2017	A / H5N6	Asia / Bangladesh	Avian	Centers for Disease Control and Prevention	Yang, G.; Chowdury, S; Hodges, E; Rahman, M.Z.; Jang, Y.; Hossain, M.E.; Jones, J.; Stark, T.; Di, H.; Cook, P.W.; Ghosh, S.; Azziz-Baumgartner, E.; Barnes, J.; Wentworth, D.; Kennedy, E.; Davis, C.T.	icddr,b International Centre for Diarrhoeal Disease Research, Bangladesh	2017-01-11	2018-12-19	2018-12-19
EPI_ISL_333629	A/Environment/Fujiansanyuan/08/2017	A / H5N6	Asia / China / Fujian Province	Feces	Fujian Center for Disease Control and Prevention		Fujian Provincial Center for Disease Control and Prevention	2017-12-26	2018-12-29	2018-12-29
EPI_ISL_335454	A/chicken/Korea/H239/2018	A / H5N6	Asia / Korea, Republic of	Chicken	Animal and Plant Quarantine Agency (S-2158)			2018-03-16	2019-01-17	2019-01-17
EPI_ISL_336933	A/chicken/Voronezh/1513/2018	A / H5N8	Europe / Russian Federation / Voronezh Oblast	Gallus gallus domesticus	State Research Center of Virology and Biotechnology (VECTOR)	Natalya,Goncharova; Alexey,Danilenko; Vasiliy,Marchenko; Ivan,Susloparov; Natalya,Kolosova; Juliya, Bulanovich; Alexander,Ryzhikov		2018-11-02	2019-02-06	2019-01-28
EPI_ISL_337151	A/chicken/Mari El/870/2018	A / H5N8	Europe / Russian Federation / Mari El Republic	Gallus gallus domesticus	State Research Center of Virology and Biotechnology (VECTOR)	Natalia,Goncharova; Ivan,Susloparov; Natalia,Kolosova; Alexey,Danilenko; Juliya,Bulanovich; Vasiliy,Marchenko; Alexander,Ryzhikov		2018-08-03	2019-02-18	2019-01-29
EPI_ISL_344527	A/Duck/Egypt/AR518/2017	A / H5N8	Africa / Egypt / Giza	Duck	Friedrich-Loeffler-Institut	Hassan ,KE; King,J ; El-Kady, MF; Abohamra ,S; Pohlmann, A ; Harder, TC	Poultry Diseases Department ,Faculty of Veterinary Medicine, Beni-Suef University	2017-03-08	2019-04-15	2019-03-08
EPI_ISL_344528	A/Chicken/Egypt/AR520/2017	A / H5N8	Africa / Egypt / Qualiobia	Chicken	Friedrich-Loeffler-Institut	Hassan KE, El-Khady MF, Abohamra S, Harder TC		2017-03-10	2019-03-08	2019-03-08
EPI_ISL_344531	A/Chicken/Egypt/AR539/2018	A / H5N8	Africa / Egypt / Mansoura	Chicken	Friedrich-Loeffler-Institut	Hassan KE, El-Khady MF, Abohamra S, Harder TC		2018-01-02	2019-03-08	2019-03-08
EPI_ISL_344537	A/Chicken/Egypt/AR548/2018	A / H5N8	Africa / Egypt / Qualiobia	Chicken	Friedrich-Loeffler-Institut	Hassan KE, El-Khady MF, Abohamra S, Harder TC		2018-03-20	2019-03-08	2019-03-08
EPI_ISL_344538	A/Chicken/Egypt/AR549/2018	A / H5N8	Africa / Egypt / Qualiobia	Chicken	Friedrich-Loeffler-Institut	Hassan KE, El-Khady MF, Abohamra S, Harder TC		2018-03-20	2019-03-08	2019-03-08
EPI_ISL_344539	A/Turkey/Egypt/AR550/2018	A / H5N8	Africa / Egypt / Fayoum	Turkey	Friedrich-Loeffler-Institut	Hassan ,KE; King,J ; El-Kady, MF; Abohamra ,S; Pohlmann, A ; Harder, TC	Poultry Diseases Department ,Faculty of Veterinary Medicine, Beni-Suef University	2018-03-28	2019-10-11	2019-03-08
EPI_ISL_344543	A/Chicken/Egypt/AR557/2018	A / H5N8	Africa / Egypt / Qualiobia	Chicken	Friedrich-Loeffler-Institut	Hassan KE, El-Khady MF, Abohamra S, Harder TC		2018-04-25	2019-03-08	2019-03-08
EPI_ISL_344544	A/Chicken/Egypt/AR558/2018	A / H5N8	Africa / Egypt / Giza	Chicken	Friedrich-Loeffler-Institut	Hassan KE, El-Khady MF, Abohamra S, Harder TC		2018-05-18	2019-03-08	2019-03-08
EPI_ISL_344545	A/Chicken/Egypt/AR559/2018	A / H5N8	Africa / Egypt / Fayoum	Chicken	Friedrich-Loeffler-Institut	Hassan KE, El-Khady MF, Abohamra S, Harder TC		2018-05-20	2019-03-08	2019-03-08
EPI_ISL_344546	A/Duck/Egypt/AR560/2018	A / H5N8	Africa / Egypt / Giza	Duck	Friedrich-Loeffler-Institut	Hassan ,KE; King,J ; El-Kady, MF; Abohamra ,S; Pohlmann, A ; Harder, TC	Poultry Diseases Department ,Faculty of Veterinary Medicine, Beni-Suef University	2018-05-25	2019-04-15	2019-03-08
EPI_ISL_344547	A/Chicken/Egypt/AR562/2018	A / H5N8	Africa / Egypt / Qualiobia	Chicken	Friedrich-Loeffler-Institut	Hassan KE, El-Khady MF, Abohamra S, Harder TC		2018-06-25	2019-03-08	2019-03-08
EPI_ISL_344548	A/Chicken/Egypt/AR591/2018	A / H5N8	Africa / Egypt / Giza	Chicken	Friedrich-Loeffler-Institut	Hassan KE, El-Khady MF, Abohamra S, Harder TC		2018-05-14	2019-03-08	2019-03-08
EPI_ISL_366612	A/Poultry/Iran/clade 2344/2018	A / H5N8	Asia / Iran, Islamic Republic of	Poultry		Abdoli,A.		2018-01-22		2019-05-14
EPI_ISL_369336	A/chicken/South Africa/Villiers/2017	A / H5N8	Africa / South Africa	Chicken		Abolnik,C.; Rauff,D.L.; Pieterse,R.; Peyrot,B.; Choma,P.; Ebersohn,K.; Phiri,T.		2017-06-19		2018-04-04
EPI_ISL_369337	A/chicken/South Africa/Standerton/2017	A / H5N8	Africa / South Africa	Chicken		Abolnik,C.; Rauff,D.L.; Pieterse,R.; Peyrot,B.; Choma,P.; Ebersohn,K.; Phiri,T.		2017-06-20		2018-04-04
EPI_ISL_369366	A/ostrich/South Africa/002/2017	A / H5N8	Africa / South Africa	Ostrich		Abolnik,C.; Rauff,D.L.; Pieterse,R.; Peyrot,B.; Choma,P.; Ebersohn,K.; Phiri,T.		2017-10-26		2018-04-04
EPI_ISL_378362	A/whooper swan/Shanxi/RC01/2016	A / H5N8	Asia / China	Whooper swan		Li,M.; Zhao,N.; Ma,J.; Feng,S.; Chang,H.; Luo,J.; He,H.		2016-12-20		2016-12-26
EPI_ISL_378362	A/whooper swan/Shanxi/RC01/2016	A / H5N8	Asia / China	Whooper swan		Li,M.; Zhao,N.; Ma,J.; Feng,S.; Chang,H.; Luo,J.; He,H.		2016-12-20		2016-12-26
EPI_ISL_379982	A/White-fronted Goose/AN/1-15-12/2016	A / H5N8	Europe / Ukraine	White-fronted goose		Muzyka,D.; Rula,O.; Tkachenko,S.; Muzyka,N.; Kothe,S.; Stegniy,B.; Pantin-Jackwood,M.; Beer,M.		2016-12-15		2018-09-27
EPI_ISL_379983	A/Ruddy Shelduck/AN/2-14-12/2016	A / H5N8	Europe / Ukraine	Ruddy shelduck		Muzyka,D.; Rula,O.; Tkachenko,S.; Muzyka,N.; Kothe,S.; Stegniy,B.; Pantin-Jackwood,M.; Beer,M.		2016-12-14		2018-09-27
EPI_ISL_380991	A/Crow/Aghakhan/2017	A / H5N8	Asia / Iran, Islamic Republic of	Crow		Ghalyanchilangaroudi,A.; Ziafati Kafi,Z.; Malekan,M.; Fallah,M.H.; Ghafoori,A.		2017-09-08		2018-11-15
EPI_ISL_381810	A/Egyptian goose/South Africa/001/2017	A / H5N8	Africa / South Africa	Egyptian goose		Abolnik,C.; Rauff,D.L.; Pieterse,R.; Peyrot,B.; Choma,P.; Ebersohn,K.; Phiri,T.		2017-07-13		2018-04-04
EPI_ISL_387135	A/duck/Egypt/N13736E/2017	A / H5N8	Africa / Egypt	Anas sp.		Kandeil,A.; Webby,R.; McKenzie,P.; Kayali,G.; Ali,M.A.		2017-02-15		2018-06-19
EPI_ISL_387135	A/duck/Egypt/N13736E/2017	A / H5N8	Africa / Egypt	Anas sp.		Kandeil,A.; Webby,R.; McKenzie,P.; Kayali,G.; Ali,M.A.		2017-02-15		2018-06-19
EPI_ISL_387138	A/teal/Egypt /823C/2016	A / H5N8	Africa / Egypt	Anas crecca		Kandeil,A.; Webby,R.; McKenzie,P.; Kayali,G.; Ali,M.A.		2016-12-01		2018-06-19
EPI_ISL_387139	A/duck/Egypt/F13666A/2017	A / H5N8	Africa / Egypt	Anas sp.		Kandeil,A.; Webby,R.; McKenzie,P.; Kayali,G.; Ali,M.A.		2017-01-26		2018-06-19
EPI_ISL_387140	A/teal/Egypt/1202C/2017	A / H5N8	Africa / Egypt	Anas crecca		Kandeil,A.; Webby,R.; McKenzie,P.; Kayali,G.; Ali,M.A.		2017-02-25		2018-06-19
EPI_ISL_387140	A/teal/Egypt/1202C/2017	A / H5N8	Africa / Egypt	Anas crecca		Kandeil,A.; Webby,R.; McKenzie,P.; Kayali,G.; Ali,M.A.		2017-02-25		2018-06-19
EPI_ISL_389757	A/duck/Egypt/N14200B/2017	A / H5N8	Africa / Egypt	Anas sp.		Kandeil,A.; Webby,R.; McKenzie,P.; Kayali,G.; Ali,M.A.		2017-06-09		2018-10-01
EPI_ISL_389773	A/chicken/Egypt/Q13936B/2017	A / H5N8	Africa / Egypt	Gallus gallus		Kandeil,A.; Webby,R.; McKenzie,P.; Kayali,G.; Ali,M.A.		2017-04-12		2018-10-01
EPI_ISL_399644	A/Duck/Egypt/SMG4/2019	A / H5N8	Africa / Egypt	Duck		Tantawy,A.S.; Sultan,H.; Arafa,A.; Hagag,N.		2019-01-23		2019-11-11
EPI_ISL_400027	A/Turkey/Egypt/AI20285/2019	A / H5N8	Africa / Egypt	Turkey	Friedrich-Loeffler-Institut	Hassan,KE;El-Kady,MF;Harder,T.	Poultry Diseases Department ,Faculty of Veterinary Medicine, Beni-Suef University	2019-04-03	2019-12-18	2019-12-16
EPI_ISL_400043	A/Chicken/Egypt/AI20286/2019	A / H5N8	Africa / Egypt	Chicken	Friedrich-Loeffler-Institut	Hassan,KE;El-Kady,MF;Harder,T.	Poultry Diseases Department ,Faculty of Veterinary Medicine, Beni-Suef University	2019-04-23	2019-12-18	2019-12-16
EPI_ISL_404993	A/white-fronted goose/Germany-BB/AI00018/2020	A / H5N8	Europe / Germany / Brandenburg / Spree/Neiße	White-fronted goose	Friedrich-Loeffler-Institut		Landeslabor Brandenburg-Berlin	2020-01-16	2020-01-22	2020-01-22
EPI_ISL_405391	A/chicken/Czech Republic/1175-1/2020	A / H5N8	Europe / Czech Republic / Vysocina Kraj / Okres Zd'ar nad Szavou / Štěpánov nad Svratkou	Gallus gallus domesticus	State Veterinary Institute Prague	Nagy,A	State Veterinary Institute Prague	2020-01-17	2020-01-24	2020-01-24
EPI_ISL_417414	A/buzzard/Germany-SN/AI00285/2020	A / H5N8	Europe / Germany / Saxony	Avian	Friedrich-Loeffler-Institut		Landesuntersuchungsanstalt für das Gesundheits- und Veterinärwesen Sachsen	2020-03-20	2020-05-20	2020-03-25
EPI_ISL_419220	A/turkey/Hungary/1020_20VIR749-1/2020	A / H5N8	Europe / Hungary	Turkey	Istituto Zooprofilattico Sperimentale Delle Venezie	Bálint,Ádám;Malik,Péter;Ursu,Krisztina;Bianca,Zecchin;Gianpiero,Zamperin;Ambra,Pastori;Annalisa,Salviato;Alice,Fusaro;Calogero,Terregino	National Food Chain Safety Office Veterinary Diagnostic Directorate Laboratory for Molecular Biology	2020-01-09	2020-04-02	2020-04-01
EPI_ISL_503968	A/chicken/Bulgaria/217_20VIR1724-1/2020	A / H5N8	Europe / Bulgaria	Chicken		Goujgoulova,G.; Slavcheva,I.; Zecchin,B.; Zamperin,G.; Pastori,A.; Schivo,A.; Fusaro,A.; Terregino,C.		2020-03-09		2020-04-02
EPI_ISL_505399	A/chicken/Al-Sharqia/1822FM/2018	A / H5N8	Africa / Egypt	Chicken		Yehia,N.; Elhussieny,M.; Hagag,N.; Arafa,A.; Mohamed,W.		2018-01		2019-06-17
EPI_ISL_505406	A/chicken/AL Suez/184/2018	A / H5N8	Africa / Egypt	Chicken		Yehia,N.; Elhussieny,M.; Hagag,N.; Arafa,A.; Mohamed,W.		2018-01		2019-06-17
EPI_ISL_505411	A/Turkey/Beni Sueif/18296F/2018	A / H5N8	Africa / Egypt	Turkey		Yehia,N.; Elhussieny,M.; Hagag,N.; Arafa,A.; Mohamed,W.		2018-02		2019-06-17
EPI_ISL_505413	A/chicken/Albehra/18319F/2018	A / H5N8	Africa / Egypt	Chicken		Yehia,N.; Elhussieny,M.; Hagag,N.; Arafa,A.; Mohamed,W.		2018-04		2019-06-17
EPI_ISL_505425	A/Duck/Cairo/1795CA/2017	A / H5N8	Africa / Egypt / Cairo	Duck		Yehia,N.; EL hussieny,M.; Hagag,N.; Arafa,A.E.; Mohamed,W.		2017-03		2019-06-17
EPI_ISL_529179	A/duck/Netherlands/16014829-001005/2016	A / H5N8	Europe / Netherlands / Provincie Flevoland / Gemeente Dronten / Biddinghuizen	Duck	Wageningen Bioveterinary Research	Beerens, Nancy; Harders, Frank; Verschuren-Pritz, Sylvia; Bossers, Alex; Heutink, Rene	Wageningen Bioveterinary Research	2016-11-25	2020-09-11	2020-09-10
